# Supplementary material for: Brief Mindfulness Intervention vs. Health Enhancement Program for Patients Undergoing Dialysis: A Randomized Controlled Trial
Source: Healthcare (Basel). 2021 Jun 1;9(6):659. doi: 10.3390/healthcare9060659 (PMC8228217; doi:10.3390/healthcare9060659)
Supplement: Supplementary file 1 [file healthcare-09-00659-s001.zip]

Archive with 1 entries (1 files):
- healthcare-1237838-supplementary.pdf
